# Supplementary material for: A Preclinical Blinded Randomized-Controlled Trial Evaluating the Clinical Relevance of Polyp Size Measurement Using a Virtual Scale Endoscope
Source: J Can Assoc Gastroenterol. 2023 Dec 23;7(2):149–53. doi: 10.1093/jcag/gwad057 (PMC10999760; doi:10.1093/jcag/gwad057)
Supplement: gwad057_suppl_Supplementary_Material [file gwad057_suppl_supplementary_material.zip]

Archive with 12 entries (12 files):
- online-only supplement (scale eye).docx
- coi_disclosure (Daniel Kaufman).docx
- completed_STARD_checklist_S14.docx
- ICMJE-coi-(Roupen Djinbachian).docx
- ICMJE-coi-disclosure (Benoit Panzini).docx
- ICMJE-coi-disclosure (Claire Haumesser).docx
- ICMJE-coi-disclosure (Daniel von Renteln).docx
- ICMJE-coi-disclosure (Ioana Popescu Crainic).docx
- ICMJE-coi-disclosure (Jeremy Liu).docx
- ICMJE-coi-disclosure (mahsa Taghiakbari).docx
- ICMJE-coi-disclosure (Maria Abou Khalil).docx
- ICMJE-coi-disclosure (Sacha Sidani).docx
